# Supplementary material for: Magnetic resonance angiography in diagnostic long-term follow-up of primary patency of the MOTIV drug-eluting bioresorbable vascular scaffold in the region below the knee: 5 years of experience
Source: PLoS One. 2025 Jan 24;20(1):e0313696. doi: 10.1371/journal.pone.0313696 (PMC11761161; doi:10.1371/journal.pone.0313696)
Supplement: S1 Text — Minimal Data Set: Authors must share the “minimal data set” for their submission. PLOS defines the minimal data set to consist of the data required to replicate all study findings reported in the article. (CSV) [file pone.0313696.s001.csv]

strNam	dAge	iSex	dImgTim	strRoiF	strRoi	iFull	dVoxVol	iVoxPos	dMean	dSdev	dMedian	dMAD	dNIL_S	strKpMy	dSNR
p01/xm00	87.5	0	19	roi00@xm00	roi target	3	1.494744314	209	151.5215311	41.67330318	148	29	0.691588785	pre
p01/xm00	87.5	0	19	roi00@xm00	roi reference	3	1.494744314	183	213.0163934	74.74641933	214	55
p01/xm00	87.5	0	19	roi00@xm00	noise	3	1.494744314	14097	2.957224941	2.21853722	2	1
p01/xm01	87.5	0	338	roi00@xm01	roi target	3	1.494739562	296	231.4087838	58.95144619	223	44	1.17989418	censored
p01/xm01	87.5	0	338	roi00@xm01	roi reference	3	1.494739562	209	222.937799	99.2851418	189	73
p01/xm01	87.5	0	338	roi00@xm01	noise	3	1.494739562	4842	3.580132177	2.889317049	3	1
p01/xm02	87.5	0	596	roi00@xm02	roi target	3	1.49473573	185	109.6540541	41.07124374	104	31	0.796934866	censored
p01/xm02	87.5	0	596	roi00@xm02	roi reference	3	1.49473573	172	143.4418605	69.50511861	130.5	51
p01/xm02	87.5	0	596	roi00@xm02	noise	3	1.49473573	5246	9.138581777	5.077328645	7	4
p01/xm03	87.5	0	699	roi00@xm03	roi target	3	1.013734094	308	78.69805195	31.36259099	71.5	21	0.953333333	censored
p01/xm03	87.5	0	699	roi00@xm03	roi reference	3	1.013734094	281	84	34.77745575	75	20
p01/xm03	87.5	0	699	roi00@xm03	noise	3	1.013734094	10421	4.885039823	1.031940837	5	1			14.65
p02/xm00	76.1	1	121	roi00@xm00	roi target	3	2.373585674	346	102.4884393	49.68884206	88.5	19.5	0.444723618	pre
p02/xm00	76.1	1	121	roi00@xm00	roi reference	3	2.373585674	78	188.2692308	43.09146813	199	33.5
p02/xm00	76.1	1	121	roi00@xm00	noise	3	2.373585674	3634	6.155200881	3.653234664	5	2
p02/xm01	76.1	1	27	roi00@xm01	roi target	3	2.373592142	284	167.8697183	43.29103497	170.5	32.5	0.694501018	censored
p02/xm01	76.1	1	27	roi00@xm01	roi reference	3	2.373592142	36	241.5277778	41.53310976	245.5	26
p02/xm01	76.1	1	27	roi00@xm01	noise	3	2.373592142	4171	6.58187485	4.233326434	6	2
p02/xm02	76.1	1	118	roi00@xm02	roi target	3	2.373585674	243	198.0246914	50.19342141	189	36	0.913043478	censored
p02/xm02	76.1	1	118	roi00@xm02	roi reference	3	2.373585674	142	216.0070423	52.89498448	207	34.5
p02/xm02	76.1	1	118	roi00@xm02	noise	3	2.373585674	5171	9.982788629	5.403657122	9	3
p02/xm03	76.1	1	307	roi00@xm03	roi target	3	2.373592142	170	202.0352941	47.627362	199	33	0.794411178	censored
p02/xm03	76.1	1	307	roi00@xm03	roi reference	3	2.373592142	176	259.3238636	80.75601843	250.5	61
p02/xm03	76.1	1	307	roi00@xm03	noise	3	2.373592142	4142	5.0948817	2.855436292	5	2
p02/xm04	76.1	1	692	roi00@xm04	roi target	3	1.494739562	178	248.8595506	49.13002975	249.5	40.5	0.903985507	censored
p02/xm04	76.1	1	692	roi00@xm04	roi reference	3	1.494739562	98	284.4489796	70.83072932	276	48.5
p02/xm04	76.1	1	692	roi00@xm04	noise	3	1.494739562	5357	3.764980399	4.310985809	3	1
p02/xm05	76.1	1	1079	roi00@xm05	roi target	3	1.013734094	160	59.425	12.13578833	59	9.5	1.035087719	censored
p02/xm05	76.1	1	1079	roi00@xm05	roi reference	3	1.013734094	96	58.98958333	13.81646218	57	8
p02/xm05	76.1	1	1079	roi00@xm05	noise	3	1.013734094	1064	3.072368421	4.23058652	2	1			29
p02/xm06	76.1	1	1454	roi00@xm06	roi target	3	1.494730979	160	120.6625	24.68261107	123	16	1.069565217	censored
p02/xm06	76.1	1	1454	roi00@xm06	roi reference	3	1.494730979	104	113.7980769	20.0689974	115	15
p02/xm06	76.1	1	1454	roi00@xm06	noise	3	1.494730979	3957	6.716199141	3.886479755	8	3
p03/xm00	82.7	1	54	roi00@xm00	roi target	3	2.373592142	138	164.9347826	55.22907921	147	34.5	1.157480315	pre
p03/xm00	82.7	1	54	roi00@xm00	roi reference	3	2.373592142	99	126.7575758	26.1725401	127	19
p03/xm00	82.7	1	54	roi00@xm00	noise	3	2.373592142	5292	4.556500378	3.141352889	4	2
p03/xm01	82.7	1	20	roi00@xm01	roi target	3	2.373592142	101	170.3960396	53.16598146	156	37	1.322033898	censored
p03/xm01	82.7	1	20	roi00@xm01	roi reference	3	2.373592142	116	118.0775862	25.1890766	118	21
p03/xm01	82.7	1	20	roi00@xm01	noise	3	2.373592142	5266	4.014812002	2.54639177	3	1
p04/xm00	77.2	1	72	roi00@xm00	roi target	3	1.410602522	1079	169.5180723	119.2896313	138	75	0.554216867	pre
p04/xm00	77.2	1	72	roi00@xm00	roi reference	3	1.410602522	248	257.25	79.77332512	249	57
p04/xm00	77.2	1	72	roi00@xm00	noise	3	1.410602522	2681	4.540842969	2.414336664	3	0
p04/xm01	77.2	1	194	roi00@xm01	roi target	3	1.013730871	211	84.0521327	15.38125429	86	9	0.977272727	censored
p04/xm01	77.2	1	194	roi00@xm01	roi reference	3	1.013730871	104	86.44230769	16.53112799	88	12
p04/xm01	77.2	1	194	roi00@xm01	noise	3	1.013730871	4776	4.454355109	1.845671286	4	1
p05/xm01	86.8	0	652	roi00@xm01	roi target	2	1.013737316	334	91.34131737	30.2585004	91.5	24.5	0.888349515	censored
p05/xm01	86.8	0	652	roi00@xm01	roi reference	2	1.013737316	161	107.0869565	29.67077504	103	19		preCTA
p05/xm01	86.8	0	652	roi00@xm01	noise	2	1.013737316	12644	4.241537488	2.412009954	4	2
p05/xm02	86.8	0	684	roi00@xm02	roi target	2	1.494730979	432	106.8981481	31.45886418	102	22	1.108695652	censored
p05/xm02	86.8	0	684	roi00@xm02	roi reference	2	1.494730979	308	104.5584416	49.35122901	92	36
p05/xm02	86.8	0	684	roi00@xm02	noise	2	1.494730979	4009	11.60538788	3.127118987	11	2
p06/xm00	80.9	0	58	roi00@xm00	roi target	3	1.494739562	313	139.1821086	27.20285971	137	20	0.56147541	pre
p06/xm00	80.9	0	58	roi00@xm00	roi reference	3	1.494739562	179	236.3407821	61.72311371	244	41
p06/xm00	80.9	0	58	roi00@xm00	noise	3	1.494739562	4442	5.642503377	3.894415293	5	2
p06/xm01	80.9	0	56	roi00@xm01	roi target	3	1.494739562	443	138.9887133	36.58062884	131	23	0.85620915	censored
p06/xm01	80.9	0	56	roi00@xm01	roi reference	3	1.494739562	365	175.4	68.31394883	153	41
p06/xm01	80.9	0	56	roi00@xm01	noise	3	1.494739562	5803	7.692572807	4.646696385	7	3
p06/xm02	80.9	0	160	roi00@xm02	roi target	3	1.49473481	316	151.1107595	31.33774657	152.5	22	0.811170213	censored
p06/xm02	80.9	0	160	roi00@xm02	roi reference	3	1.49473481	521	187.7696737	37.46779029	188	26
p06/xm02	80.9	0	160	roi00@xm02	noise	3	1.49473481	3107	12.66720309	8.864943002	10	5
p06/xm03	80.9	0	499	roi00@xm03	roi target	3	1.55517715	226	115.5265487	40.01523825	117	27	0.65	censored
p06/xm03	80.9	0	499	roi00@xm03	roi reference	3	1.55517715	206	179.315534	58.81324267	180	36
p06/xm03	80.9	0	499	roi00@xm03	noise	3	1.55517715	1780	9.256179775	6.283770239	9	3
p06/xm04	80.9	0	902	roi00@xm04	roi target	3	0.999997556	183	83.47540984	64.04641343	63	21	0.954545455	censored
p06/xm04	80.9	0	902	roi00@xm04	roi reference	3	0.999997556	332	83.0873494	57.39912909	66	33
p06/xm04	80.9	0	902	roi00@xm04	noise	3	0.999997556	1117	5.03312444	2.865218188	3	0			21.5
p07/xm01	79	0	91	roi00@xm01	roi target	2	1.013734094	162	22.42592593	2.752312535	22	2	0.721311475	endPoint_occluded
p07/xm01	79	0	91	roi00@xm01	roi reference	2	1.013734094	162	30.67283951	6.230390601	30.5	4.5		preCTA_DUS_no_flow_TLF
p07/xm01	79	0	91	roi00@xm01	noise	2	1.013734094	4454	4.480466996	2.238717784	5	2			5.25
p07/xm02	79	0	610	roi00@xm02	roi target	2	1.01373409	106	15.5943396	10.07758314	12	6	0.266666667	not_censored
p07/xm02	79	0	610	roi00@xm02	roi reference	2	1.01373409	120	46.05	12.02298219	45	9
p07/xm02	79	0	610	roi00@xm02	noise	2	1.01373409	429	3.66433566	2.536492692	3	0			9.5
p07/xm03	79	0	793	roi00@xm03	roi target	2	1.01373409	136	26.8676471	4.737257878	27	3	0.642857143	not_censored
p07/xm03	79	0	793	roi00@xm03	roi reference	2	1.01373409	120	41.2333333	6.976230151	42	5
p07/xm03	79	0	793	roi00@xm03	noise	2	1.01373409	4947	4.94501718	2.153578008	5	2			6.9
p07/xm04	79	0	880	roi00@xm04	roi target	2	1.49473573	88	44.7727273	17.51500327	42	8.5	0.509090909	not_censored
p07/xm04	79	0	880	roi00@xm04	roi reference	2	1.49473573	130	83.0230769	23.75699502	82.5	17
p07/xm04	79	0	880	roi00@xm04	noise	2	1.49473573	2689	8.55262179	4.416840911	8	2
p07/xm05	79	0	1108	roi00@xm05	roi target	2	1.01373409	124	55.6774194	17.32592793	51	11	0.607142857	not_censored
p07/xm05	79	0	1108	roi00@xm05	roi reference	2	1.01373409	172	85.8488372	16.56814208	84	12
p07/xm05	79	0	1108	roi00@xm05	noise	2	1.01373409	3400	9.80764706	2.766280869	10	2
p08/xm00	66	1	122	roi00@xm00	roi target	1	1.494739562	321	104.5607477	24.31891403	101	15	0.422594142	pre
p08/xm00	66	1	122	roi00@xm00	roi reference	1	1.494739562	131	242.1374046	97.18378809	239	81		lost_to_follow_up
p08/xm00	66	1	122	roi00@xm00	noise	1	1.494739562	7247	3.049261763	2.103301479	3	1
p09/xm00	69.5	1	1	roi00@xm00	roi target	3	1.49473481	136	100.7279412	31.53962045	95	20	0.633333333	pre
p09/xm00	69.5	1	1	roi00@xm00	roi reference	3	1.49473481	102	154.5098039	45.88162666	150	38
p09/xm00	69.5	1	1	roi00@xm00	noise	3	1.49473481	5459	6.446968309	3.761568143	6	2
p09/xm01	69.5	1	105	roi00@xm01	roi target	3	1.494739562	189	186.6349206	45.52435691	181	27	0.68952381	censored
p09/xm01	69.5	1	105	roi00@xm01	roi reference	3	1.494739562	208	267.2884615	51.52002061	262.5	36.5
p09/xm01	69.5	1	105	roi00@xm01	noise	3	1.494739562	3020	5.834437086	3.706757682	5	2
p09/xm02	69.5	1	201	roi00@xm02	roi target	3	1.494739562	169	111.9289941	36.36072154	108	26	0.802973978	censored
p09/xm02	69.5	1	201	roi00@xm02	roi reference	3	1.494739562	132	139.4848485	34.4823187	134.5	20.5
p09/xm02	69.5	1	201	roi00@xm02	noise	3	1.494739562	5406	4.379023307	2.513768975	4	2
p09/xm03	69.5	1	387	roi00@xm03	roi target	3	1.494739562	136	142.875	73.85295074	145.5	52.5	0.538888889	censored
p09/xm03	69.5	1	387	roi00@xm03	roi reference	3	1.494739562	134	260.7985075	107.1925946	270	69
p09/xm03	69.5	1	387	roi00@xm03	noise	3	1.494739562	1616	28.11386139	28.08929866	18	12
p10/xm00	85.6	1	58	roi00@xm00	roi target	3	1.494737186	207	130.8454106	22.48074183	131	15	0.651741294	pre
p10/xm00	85.6	1	58	roi00@xm00	roi reference	3	1.494737186	460	209.0195652	59.16611569	201	44
p10/xm00	85.6	1	58	roi00@xm00	noise	3	1.494737186	5698	3.901017901	2.589394327	3	1
p10/xm01	85.6	1	97	roi00@xm01	roi target	3	1.013734094	434	85.18894009	20.81361846	84	15	1.090909091	censored
p10/xm01	85.6	1	97	roi00@xm01	roi reference	3	1.013734094	577	77.76256499	28.17019429	77	22
p10/xm01	85.6	1	97	roi00@xm01	noise	3	1.013734094	5881	5.227682367	1.547113469	5	1
p11/xm00	86.6	0	181	roi00@xm00	roi target	3	2.373585674	280	283.1071429	129.0124162	273.5	97.5	1.001831502	pre
p11/xm00	86.6	0	181	roi00@xm00	roi reference	3	2.373585674	450	286.5422222	118.2637167	273	87
p11/xm00	86.6	0	181	roi00@xm00	noise	3	2.373585674	7124	6.200308815	4.045459067	5	2
p11/xm01	86.6	0	27	roi00@xm01	roi target	3	2.373592142	208	288.3413462	128.3968178	286	101	0.851190476	censored
p11/xm01	86.6	0	27	roi00@xm01	roi reference	3	2.373592142	317	342.70347	124.6676865	336	96
p11/xm01	86.6	0	27	roi00@xm01	noise	3	2.373592142	6263	4.12565863	2.290263321	4	1
p11/xm02	86.6	0	62	roi00@xm02	roi target	3	2.373592142	328	298.7835366	146.8871046	282.5	107	0.769754768	censored
p11/xm02	86.6	0	62	roi00@xm02	roi reference	3	2.373592142	395	368.5924051	140.5349404	367	112
p11/xm02	86.6	0	62	roi00@xm02	noise	3	2.373592142	5517	4.195214791	2.326143066	4	2
p11/xm03	86.6	0	173	roi00@xm03	roi target	3	2.373592142	227	233.4669604	106.6092132	218	81	0.853228963	censored
p11/xm03	86.6	0	173	roi00@xm03	roi reference	3	2.373592142	246	246.597561	82.37517851	255.5	60
p11/xm03	86.6	0	173	roi00@xm03	noise	3	2.373592142	3261	4.796688132	2.723573766	4	2
p11/xm04	86.6	0	376	roi00@xm04	roi target	3	2.373592142	356	283.6348315	153.2799752	248	104	0.814449918	censored
p11/xm04	86.6	0	376	roi00@xm04	roi reference	3	2.373592142	418	311.2583732	124.2954446	304.5	98
p11/xm04	86.6	0	376	roi00@xm04	noise	3	2.373592142	6465	3.262335654	1.901303891	3	1
p11/xm05	86.6	0	565	roi00@xm05	roi target	3	2.373592142	415	280.9903614	139.2444585	257	100	0.909734513	censored
p11/xm05	86.6	0	565	roi00@xm05	roi reference	3	2.373592142	330	299.1030303	119.4665002	282.5	91
p11/xm05	86.6	0	565	roi00@xm05	noise	3	2.373592142	7386	4.003655565	2.492423219	3	1
p11/xm06	86.6	0	1659	roi00@xm06	roi target	3	1.49473573	818	200.1430318	112.1413378	189	89.5	1.145454545	censored
p11/xm06	86.6	0	1659	roi00@xm06	roi reference	3	1.49473573	627	168.1658692	80.91071825	165	62
p11/xm06	86.6	0	1659	roi00@xm06	noise	3	1.49473573	8358	10.74742761	2.042208075	11	1
p12/xm00	74.3	1	33	roi00@xm00	roi target	3	1.494737186	211	134.8151659	50.43457768	137	43	0.840490798	pre
p12/xm00	74.3	1	33	roi00@xm00	roi reference	3	1.494737186	138	168.1884058	42.41772642	163	25.5
p12/xm00	74.3	1	33	roi00@xm00	noise	3	1.494737186	7329	5.095647428	3.832818221	4	2
p12/xm01	74.3	1	90	roi00@xm01	roi target	3	1.494739562	172	193.4651163	71.42487939	200.5	61.5	1.49070632	censored
p12/xm01	74.3	1	90	roi00@xm01	roi reference	3	1.494739562	272	142.1433824	42.16123541	134.5	27
p12/xm01	74.3	1	90	roi00@xm01	noise	3	1.494739562	3459	4.66782307	2.798791811	4	2
p12/xm02	74.3	1	182	roi00@xm02	roi target	3	1.494737186	315	236.8222222	63.06139068	232	47	0.875471698	censored
p12/xm02	74.3	1	182	roi00@xm02	roi reference	3	1.494737186	183	263.6229508	77.78545387	265	52
p12/xm02	74.3	1	182	roi00@xm02	noise	3	1.494737186	4935	21.34407295	14.97751161	17	8
p12/xm03	74.3	1	265	roi00@xm03	roi target	3	1.494737186	326	269.6809816	77.55103178	260	55	1.212121212	censored
p12/xm03	74.3	1	265	roi00@xm03	roi reference	3	1.494737186	294	223.4897959	59.64415152	214.5	38.5
p12/xm03	74.3	1	265	roi00@xm03	noise	3	1.494737186	3680	7.652173913	4.694493215	7	3
p12/xm04	74.3	1	434	roi00@xm04	roi target	3	1.494739562	410	313.6536585	120.4387336	294.5	70.5	1.288840263	censored
p12/xm04	74.3	1	434	roi00@xm04	roi reference	3	1.494739562	318	235.254717	73.87307659	228.5	56
p12/xm04	74.3	1	434	roi00@xm04	noise	3	1.494739562	5672	8.693758815	6.103773416	7	3
p12/xm05	74.3	1	933	roi00@xm05	roi target	3	2.373588908	234	201.4529915	43.01431955	196.5	30	1.155882353	censored
p12/xm05	74.3	1	933	roi00@xm05	roi reference	3	2.373588908	245	181.444898	59.4102335	170	42
p12/xm05	74.3	1	933	roi00@xm05	noise	3	2.373588908	2089	5.033030158	2.815590228	4	2
p12/xm06	74.3	1	1482	roi00@xm06	roi target	3	1.013734094	280	65.99285714	21.08541986	65	15	1	censored
p12/xm06	74.3	1	1482	roi00@xm06	roi reference	3	1.013734094	312	70.45192308	30.25854714	65	22
p12/xm06	74.3	1	1482	roi00@xm06	noise	3	1.013734094	5984	7.115474599	2.258018455	7	2			9.285714286
p13/xm00	73.5	0	23	roi00@xm00	roi target	3	1.494739562	200	159.29	31.26955107	162.5	22.5	0.580357143	pre
p13/xm00	73.5	0	23	roi00@xm00	roi reference	3	1.494739562	93	281.483871	58.71608418	280	38
p13/xm00	73.5	0	23	roi00@xm00	noise	3	1.494739562	12379	4.727926327	3.006639605	4	2
p13/xm01	73.5	0	69	roi00@xm01	roi target	3	1.494737186	158	171.1075949	36.77727515	169	28	0.730021598	censored
p13/xm01	73.5	0	69	roi00@xm01	roi reference	3	1.494737186	80	226.55	42.91318879	231.5	36
p13/xm01	73.5	0	69	roi00@xm01	noise	3	1.494737186	6240	4.27275641	2.727624839	4	2
p13/xm02	73.5	0	149	roi00@xm02	roi target	3	1.494739562	268	179.391791	26.72048842	184	16.5	0.901960784	censored
p13/xm02	73.5	0	149	roi00@xm02	roi reference	3	1.494739562	338	208.1065089	41.34777471	204	32
p13/xm02	73.5	0	149	roi00@xm02	noise	3	1.494739562	4682	4.847287484	2.806659252	4	2
p14/xm00	80.6	1	86	roi00@xm00	roi target	3	1.494737186	264	247.0909091	79.98649644	242.5	66	1.154761905	pre
p14/xm00	80.6	1	86	roi00@xm00	roi reference	3	1.494737186	357	222.6386555	82.02394804	210	58
p14/xm00	80.6	1	86	roi00@xm00	noise	3	1.494737186	5864	4.377557981	2.717781406	4	2
p14/xm01	80.6	1	33	roi00@xm01	roi target	3	1.49473481	620	253.2032258	100.6860345	232.5	71.5	1.165413534	censored
p14/xm01	80.6	1	33	roi00@xm01	roi reference	3	1.49473481	350	202.0485714	70.36532126	199.5	53.5
p14/xm01	80.6	1	33	roi00@xm01	noise	3	1.49473481	4128	7.581637597	4.460810919	7	3
p14/xm02	80.6	1	126	roi00@xm02	roi target	3	1.494739562	669	169.8251121	63.57513046	164	45	0.872340426	censored
p14/xm02	80.6	1	126	roi00@xm02	roi reference	3	1.494739562	486	188.0061728	54.46960718	188	41
p14/xm02	80.6	1	126	roi00@xm02	noise	3	1.494739562	5640	14.93971631	10.34586755	13	6
p14/xm03	80.6	1	312	roi00@xm03	roi target	3	1.494739562	753	376.9203187	183.6479244	342	135	0.897637795	censored
p14/xm03	80.6	1	312	roi00@xm03	roi reference	3	1.494739562	842	389.0308789	160.1654659	381	109.5
p14/xm03	80.6	1	312	roi00@xm03	noise	3	1.494739562	2184	10.36813187	7.306772503	9	6
p14/xm04	80.6	1	831	roi00@xm04	roi target	3	1.494739562	598	245.7274247	62.32645682	239	41	1.066964286	censored
p14/xm04	80.6	1	831	roi00@xm04	roi reference	3	1.494739562	438	218.3721461	63.99256858	224	46
p14/xm04	80.6	1	831	roi00@xm04	noise	3	1.494739562	4496	4.523798932	2.630929809	4	2
p14/xm05	80.6	1	1211	roi00@xm05	roi target	3	1.013734094	1378	112.2068215	47.03858994	108	37	1.278106509	censored
p14/xm05	80.6	1	1211	roi00@xm05	roi reference	3	1.013734094	696	87.94683908	36.09402256	84.5	26.5
p14/xm05	80.6	1	1211	roi00@xm05	noise	3	1.013734094	9567	6.10776628	1.349452347	6	1
p15/xm00	88.4	0	40	roi00@xm00	roi target	1	1.494730979	112	171.7142857	71.23358715	152	40.5	0.608	pre
p15/xm00	88.4	0	40	roi00@xm00	roi reference	1	1.494730979	131	247.6717557	81.91040535	250	68		lost_to_follow_up
p15/xm00	88.4	0	40	roi00@xm00	noise	1	1.494730979	6836	9.701141018	3.817804344	9	3
p16/xm00	75.6	0	2	roi00@xm00	roi target	3	1.494739562	318	242.2421384	55.84629524	233.5	39	0.786195286	pre
p16/xm00	75.6	0	2	roi00@xm00	roi reference	3	1.494739562	312	295.2115385	69.04330247	297	52
p16/xm00	75.6	0	2	roi00@xm00	noise	3	1.494739562	4643	4.080120612	2.261558712	4	2
p16/xm01	75.6	0	103	roi00@xm01	roi target	3	1.494739562	805	251.4869565	68.63437915	251	53	1.091304348	censored
p16/xm01	75.6	0	103	roi00@xm01	roi reference	3	1.494739562	265	248.1056604	93.1643026	230	73
p16/xm01	75.6	0	103	roi00@xm01	noise	3	1.494739562	6825	5.538168498	3.084875632	5	2
p17/xm00	78.7	1	59	xm00	roi target	0	1	1	1	1	1	1		pre
p17/xm00	78.7	1	59	xm00	roi reference	0	1	1	1	1	1	1		CTA_pacemaker
p17/xm00	78.7	1	59	xm00	noise	0	1	1	1	1	1	1
p17/xm01	78.7	1	82	xm01	roi target	0	1	1	1	1	1	1		censored
p17/xm01	78.7	1	82	xm01	roi reference	0	1	1	1	1	1	1		CTA_pacemaker
p17/xm01	78.7	1	82	xm01	noise	0	1	1	1	1	1	1
p17/xm02	78.7	1	168	xm02	roi target	0	1	1	1	1	1	1		censored
p17/xm02	78.7	1	168	xm02	roi reference	0	1	1	1	1	1	1		CTA_pacemaker
p17/xm02	78.7	1	168	xm02	noise	0	1	1	1	1	1	1
p17/xm03	78.7	1	529	xm03	roi target	0	1	1	1	1	1	1		censored
p17/xm03	78.7	1	529	xm03	roi reference	0	1	1	1	1	1	1		CTA_pacemaker
p17/xm03	78.7	1	529	xm03	noise	0	1	1	1	1	1	1
p18/xm00	93.5	0	26	roi00@xm00	roi target	3	1.494739562	330	251.1	93.1976313	250	76	1.449275362	pre
p18/xm00	93.5	0	26	roi00@xm00	roi reference	3	1.494739562	392	172.3903061	65.8351674	172.5	47.5
p18/xm00	93.5	0	26	roi00@xm00	noise	3	1.494739562	3557	3.660950239	2.207787754	3	1
p18/xm01	93.5	0	21	roi00@xm01	roi target	3	1.494739562	277	384.7942238	99.21151593	389	80	0.860619469	censored
p18/xm01	93.5	0	21	roi00@xm01	roi reference	3	1.494739562	381	462.671916	161.0120459	452	122
p18/xm01	93.5	0	21	roi00@xm01	noise	3	1.494739562	4196	3.94613918	2.295553429	4	2
p19/xm00	31.4	0	23	roi00@xm00	roi target	3	1.494739562	396	152.6111111	24.75930262	153	17.5	0.588461538	pre
p19/xm00	31.4	0	23	roi00@xm00	roi reference	3	1.494739562	335	256.0597015	70.83443642	260	53
p19/xm00	31.4	0	23	roi00@xm00	noise	3	1.494739562	7802	3.777364778	3.023352316	3	1
p19/xm01	31.4	0	37	roi00@xm01	roi target	3	1.494739562	263	89.56653992	14.38544981	88	9	0.44556962	endPoint_occluded
p19/xm01	31.4	0	37	roi00@xm01	roi reference	3	1.494739562	156	192.2115385	34.27799249	197.5	31.5		DUS_no_flow_TLF
p19/xm01	31.4	0	37	roi00@xm01	noise	3	1.494739562	9061	6.592429092	4.075580656	6	3
p19/xm02	31.4	0	82	roi00@xm02	roi target	3	1.49473956	294	77.7142857	29.3649509	72.5	20.5	1.028368794	not_censored
p19/xm02	31.4	0	82	roi00@xm02	roi reference	3	1.49473956	260	77.85	33.78830016	70.5	20.5
p19/xm02	31.4	0	82	roi00@xm02	noise	3	1.49473956	8693	20.8412516	11.53487143	19	7			3.763157895
p19/xm03	31.4	0	141	roi00@xm03	roi target	3	1.49473956	306	121.934641	17.88677438	117	10	0.63760218	not_censored
p19/xm03	31.4	0	141	roi00@xm03	roi reference	3	1.49473956	440	188.979546	59.85800997	183.5	46.5
p19/xm03	31.4	0	141	roi00@xm03	noise	3	1.49473956	5901	5.48822234	3.754870994	5	2
p19/xm04	31.4	0	351	roi00@xm04	roi target	3	1.49473956	302	139.798013	21.46005165	142	16	0.58436214	not_censored
p19/xm04	31.4	0	351	roi00@xm04	roi reference	3	1.49473956	455	234.692308	86.01386687	243	68
p19/xm04	31.4	0	351	roi00@xm04	noise	3	1.49473956	6064	5.4567942	3.914235599	5	2
